# Supplementary material for: Multistage Thermal Decomposition Kinetics of Glycidyl Azide Polymer-Based Thermoplastic Elastomers: A Constrained Deconvolution Approach
Source: Polymers (Basel). 2026 Mar 9;18(5):666. doi: 10.3390/polym18050666 (PMC12986969; doi:10.3390/polym18050666)
Supplement: Supplementary file 1 [file polymers-18-00666-s001.zip]

Archive with 1 entries (1 files):
- polymers-4172666-supplementary.pdf
